# Supplementary material for: Specialization on pollen or nectar in bumblebee foragers is not associated with ovary size, lipid reserves or sensory tuning
Source: PeerJ. 2016 Oct 27;4:e2599. doi: 10.7717/peerj.2599 (PMC5088620; doi:10.7717/peerj.2599)
Supplement: Data S1 — The ”Data” tab of the Excel file contains all data, while the ”Explanation of variable names” explains each column heading in the ”Data” tab. Details of measurement and collection for each variable are in the Methods section of the main text. [file peerj-04-2599-s001.xlsx]

## Sheet: Data
BeeID	pcFAT	hive	leg mm	expect	trips	SPEC	N	P	pcNectar	PER	mmOVARY
4-r24	7	4	3.8	0.25	0	3	0	0
4-r16	4	4	4.72	0.25	29	4	5	24	17		1.4
4-r57	7	4	3.98	0.25	3	5	2	1	67		2.3
4-r17	13	4	3.44	0.25	1	5	0	1	0		0.5
4-b13	11	4	3.66	0.25	2	5	1	1	50
4-r68		4	0	0.25	44	2	1	43	2
4-r71	2	4	3.98	0.25	17	1	10	7	59		0.7
4-b45		4	2.64	0.25	27	1	25	2	93
4-b62	3	4	3.36	0.25	28	1	14	14	50		0.9
4-b86	0	4	3.64	0.25	33	1	29	4	88		0.2
4-r43	5	4	4.12	0.25	33	1	17	16	52		0.9
4-b18	5	4	3.74	0.25	34	1	15	19	44		0.7
4-b51	4	4	3.48	0.25	34	1	31	3	91		1.4
4-r20	5	4	4.42	0.25	34	1	15	19	44		0.9
4-r36		4	0	0.25	39	1	28	11	72
4-b54		4	0	0.25	40	1	34	6	85
4-b29		4	0	0.25	43	1	19	24	44
4-r55	4	4	3.42	0.25	43	1	21	22	49
4-b57	4	4	4.04	0.25	44	1	18	26	41		0.1
4-r4	3	4	3.6	0.25	45	1	34	11	76
4-b30	2	4	3.7	0.25	46	1	27	19	59		0.7
4-b34	3	4	3.8	0.25	49	1	33	16	67
4-b80	5	4	3.16	0.25	50	1	21	29	42
4-r34	6	4	3.5	0.25	52	1	28	24	54
4-r66		4	0	0.25	52	1	20	32	38
4-b65		4	0	0.25	55	1	27	28	49
4-b43	7	4	3.88	0.25	58	1	36	22	62
4-b5	2	4	4.08	0.25	62	1	42	20	68		0.5
4-b48	4	4	3.7	0.25	63	1	26	37	41		2.3
4-b77	1	4	3.9	0.25	65	1	33	32	51		1.6
4-b90	5	4	3.92	0.25	66	1	26	40	39		0.5
4-b71	4	4	4.18	0.25	70	1	38	32	54		0.9
4-r30	8	4	4.22	0.25	74	1	44	30	59
4-r61	5	4	3.08	0.25	74	1	48	26	65		1.4
4-r60	2	4	3.62	0.25	80	1	45	35	56
4-r5		4	3.58	0.25	96	1	67	29	70
4-b4	3	4	2.92	0.25	100	1	37	63	37		0.7
4-b12	4	4	3.86	0.25	128	1	50	78	39		0.2
4-b79	4	4	3.92	0.25	35	2	3	32	9		0.7
4-r59	6	4	3.3	0.25	39	2	3	36	8		0.7
4-r39	4	4	3.78	0.25	42	2	2	40	5		0.9
4-r8	5	4	3.84	0.25	42	2	2	40	5		1.4
4-b97	12	4	4.12	0.25	45	2	5	40	11
4-b61	3	4	4.36	0.25	49	2	5	44	10		0.2
4-b72	5	4	3.98	0.25	57	2	6	51	11		0.2
4-b69	6	4	4.5	0.25	64	2	3	61	5		1.1
4-b68		4	2.94	0.25	69	2	7	62	10
4-r54		4	0	0.25	69	2	4	65	6
4-b93	2	4	3.9	0.25	78	2	6	72	8		1.4
4-b28	5	4	3.86	0.25	84	2	13	71	15		0.5
4-r29	4	4	3.92	0.25	89	2	5	84	6		1.1
4-b83	3	4	4.04	0.25	91	2	8	83	9
4-b70	3	4	3.66	0.25	92	2	12	80	13		0.5
4-b14	4	4	3.46	0.25	95	2	7	88	7		0.7
4-r14	4	4	3.68	0.25	95	2	5	90	5
4-b60	5	4	4.14	0.25	100	2	7	93	7
4-r28	1	4	4.12	0.25	101	2	7	94	7		1.6
4-b81	2	4	3.78	0.25	102	2	10	92	10		0.7
4-b15	6	4	3.7	0.25	111	2	11	100	10		0.9
4-b32	3	4	3.66	0.25	112	2	17	95	15
4-r47	3	4	3.82	0.25	116	2	17	99	15
4-b92	3	4	4.06	0.25	133	2	12	121	9		0.7
4-r3	-1	4	3.84	0.25	142	2	7	135	5
4-b74	0	4	4.38	0.25	195	2	7	188	4		0.5
4-b75	1	4	4.24	0.25	195	2	31	163	16		1.8
4-r70	6	4	4.18	0.25	202	2	13	189	6		0.7
4-b33	0	4	3.48	0.25	0	3	0	0			0.2
4-b42	4	4	4.24	0.25	0	3	0	0			0.5
4-b49	6	4	3.8	0.25	0	3	0	0
4-b66	2	4	3.04	0.25	0	3	0	0			0.2
4-b94	5	4	3.02	0.25	0	3	0	0			1.4
4-r21	6	4	3.82	0.25	0	3	0	0			1.8
4-r42	0	4	2.7	0.25	0	3	0	0
4-b36	5	4	4.1	0.25	15	4	3	12	20		0.7
4-r19	9	4	3.98	0.25	15	4	4	11	27		0.7
4-b58	4	4	3.5	0.25	16	4	2	14	13		0.5
4-r2	5	4	3.72	0.25	16	4	2	14	13
4-r63	5	4	3.6	0.25	16	4	5	11	31		1.1
4-b95	5	4	3.9	0.25	18	4	1	17	6		2
4-b2	5	4	3.84	0.25	19	4	4	15	21		2.9
4-b50	7	4	3.94	0.25	19	4	4	15	21		1.6
4-b55	5	4	3.28	0.25	19	4	4	15	21		0.9
4-b96	5	4	3.46	0.25	21	4	3	18	14		0.7
4-b8	3	4	3.74	0.25	23	4	4	19	17		0.2
4-r10	6	4	3.42	0.25	23	4	9	14	39
4-b76	6	4	4.14	0.25	29	4	6	23	21		0.5
4-r26	1	4	3.3	0.25	32	4	4	28	13		0.5
4-b27	6	4	3.78	0.25	33	4	4	29	12		2.5
4-b26	4	4	3.92	0.25	34	4	4	30	12		0.9
4-b78		4	0	0.25	34	4	11	23	32
4-r40		4	3.24	0.25	34	4	4	30	12		0.5
4-b44	2	4	4.26	0.25	35	4	4	31	11		0.5
4-b56	1	4	3.68	0.25	35	4	8	27	23		0.2
4-b6	3	4	4.06	0.25	36	4	11	25	31		2
4-b22	7	4	3.68	0.25	38	4	10	28	26		1.1
4-b63	3	4	4.24	0.25	38	4	13	25	34		0.5
4-r22	2	4	4.16	0.25	38	4	6	32	16
4-r62	7	4	4.22	0.25	39	4	10	29	26		0.9
4-b39	3	4	4.54	0.25	43	4	6	37	14		2.3
4-b7	9	4	3.92	0.25	47	4	9	38	19		1.8
4-b89	2	4	3.88	0.25	48	4	18	30	38		1.6
4-r65	3	4	3.98	0.25	50	4	14	36	28		0.2
4-r13	3	4	3.96	0.25	52	4	17	35	33		1.4
4-r37		4	3.96	0.25	59	4	14	45	24
4-b23		4	4.04	0.25	60	4	16	44	27		0.2
4-b98	6	4	4.08	0.25	61	4	14	47	23		0.5
4-r45	-2	4	3.54	0.25	66	4	18	48	27
4-b31	2	4	4.38	0.25	68	4	11	57	16		0.2
4-r32	4	4	3.18	0.25	73	4	20	53	27		2
4-b40		4	2.54	0.25	76	4	13	63	17
4-b67	2	4	3.34	0.25	80	4	24	56	30		0.7
4-b64	5	4	4.52	0.25	81	4	13	68	16		0.7
4-r67	3	4	4.38	0.25	87	4	29	58	33		0.5
4-r52	4	4	3.4	0.25	88	4	30	58	34
4-r15	1	4	3.9	0.25	98	4	23	75	23
4-b9	6	4	3.66	0.25	104	4	25	79	24		0.1
4-r69	5	4	2.96	0.25	116	4	33	83	28		0.9
4-r1		4	0	0.25	117	4	36	81	31
4-b17	3	4	3.62	0.25	1	5	1	0	100		0.5
4-b20		4	0	0.25	1	5	0	1	0
4-b24		4	0	0.25	1	5	0	1	0
4-b35	5	4	4.2	0.25	1	5	0	1	0		0.2
4-b37	3	4	3.84	0.25	1	5	1	0	100		0.7
4-b87	3	4	2.9	0.25	1	5	0	1	0		1.4
4-r12	3	4	4.2	0.25	1	5	0	1	0		2.9
4-r23		4	0	0.25	1	5	0	1	0
4-r50	12	4	3.42	0.25	1	5	1	0	100
4-b21	1	4	2.46	0.25	2	5	0	2	0
4-b41	5	4	4.08	0.25	2	5	2	0	100		0.9
4-b46	4	4	3.22	0.25	2	5	0	2	0
4-b47	5	4	4.36	0.25	2	5	2	0	100		1.4
4-b84	1	4	3.66	0.25	2	5	1	1	50		0.7
4-r27		4	4.26	0.25	2	5	0	2	0		1.4
4-r33	5	4	3.48	0.25	2	5	1	1	50		2.9
4-r38	5	4	3.08	0.25	2	5	0	2	0
4-r58		4	0	0.25	2	5	2	0	100
4-b59	4	4	3.46	0.25	3	5	0	3	0		2.7
4-r6	3	4	2.64	0.25	3	5	2	1	67		0.1
4-r9	8	4	3.72	0.25	3	5	0	3	0
4-b38	7	4	2.86	0.25	4	5	2	2	50		2.7
4-b53		4	0	0.25	4	5	1	3	25
4-r64		4	3.68	0.25	4	5	1	3	25
4-b11	4	4	3.18	0.25	5	5	0	5	0
4-b16		4	0	0.25	5	5	4	1	80
4-b82	4	4	3.32	0.25	5	5	1	4	20
4-r25	5	4	3.56	0.25	5	5	0	5	0		0.7
4-b52	2	4	3.96	0.25	6	5	2	4	33
4-b25	1	4	3.66	0.25	7	5	5	2	71		0.9
4-r72	8	4	0	0.25	8	5	3	5	38
4-b99	3	4	3.68	0.25	9	5	9	0	100
4-r31	17	4	2.72	0.25	9	5	2	7	22
4-b73	7	4	3.08	0.25	10	5	1	9	10		0.2
4-b1	2	4	4.22	0.25	11	5	2	9	18		0.9
4-r56	4	4	4.16	0.25	12	5	2	10	17		1.1
4-r35	6	4	3.44	0.25	14	5	1	13	7		0.5
6-y21		6	0	0.6	21	1	21	0	100	0
6-y75	4	6	3.44	0.6	38	2	15	23	39	0	0.1
6-y20	9	6	3.7	0.6	40	2	14	26	35	0	0.2
6-r75	5	6	3.62	0.6	0	3	0	0		0	0.7
6-y16	7	6	3.54	0.6	0	3	0	0		0	0.1
6-y25	11	6	2.42	0.6	0	3	0	0		0	1.1
6-y26	6	6	3.94	0.6	0	3	0	0		0	0.2
6-y39	6	6	3.36	0.6	0	3	0	0		0	4.1
6-y51	4	6	3.8	0.6	0	3	0	0		0	0.7
6-y56	5	6	4.18	0.6	0	3	0	0		0	1.6
6-y62	6	6	3.84	0.6	0	3	0	0		0	3.4
6-y64	3	6	3.6	0.6	0	3	0	0		0	0.5
6-y66	7	6	3.54	0.6	0	3	0	0		0	3.9
6-y95	8	6	3.4	0.6	0	3	0	0		0	4.1
6-y61	5	6	3.8	0.6	15	4	5	10	33	0	3.6
6-y88	7	6	3.84	0.6	19	4	10	9	53	0	0.5
6-y58	5	6	4.68	0.6	1	5	1	0	100	0	0.9
6-y57	2	6	4.22	0.6	2	5	0	2	0	0	1.8
6-y63	6	6	4.12	0.6	4	5	3	1	75	0	3.2
6-y79	0	6	4.58	0.6	6	5	0	6	0	0	0.2
6-r78		6	0	0.6	7	5	4	3	57	0
6-y59	4	6	4.34	0.6	12	5	4	8	33	0	0.1
6-y45	1	6	3.74	0.6	36	1	32	4	89	1	2
6-y15	7	6	3.2	0.6	0	3	0	0		1	4.3
6-y17	5	6	4.22	0.6	0	3	0	0		1	4.5
6-y65	3	6	4.62	0.6	0	3	0	0		1	4.1
6-y81	4	6	3.2	0.6	0	3	0	0		1	3.4
6-y85	2	6	4.86	0.6	0	3	0	0		1	1.8
6-y87	3	6	4.32	0.6	0	3	0	0		1	4.5
6-r74	5	6	4.06	0.6	22	4	14	8	64	1	0.5
6-y48	7	6	4.24	0.6	29	4	15	14	52	1	1.4
6-y94	6	6	3.2	0.6	53	4	34	19	64	1	2
6-y42	5	6	3.78	0.6	68	4	38	30	56	1	0.9
6-y70	6	6	3.84	0.6	44	1	34	10	77	2	1.1
6-y47	6	6	3.6	0.6	41	2	14	27	34	2	3.2
6-y18	7	6	4.62	0.6	0	3	0	0		2	0.5
6-y22	7	6	4.54	0.6	0	3	0	0		2	3.9
6-y34	2	6	3.54	0.6	0	3	0	0		2	3.9
6-y37	5	6	4.18	0.6	0	3	0	0		2	1.6
6-y43	3	6	3.82	0.6	0	3	0	0		2	0.1
6-y52	7	6	4.26	0.6	0	3	0	0		2	4.3
6-y36	1	6	3.04	0.6	14	5	13	1	93	2	2.9
6-y82	8	6	4.08	0.6	23	1	22	1	96	3	0.2
6-r77	8	6	3	0.6	0	3	0	0		3	4.8
6-y30	10	6	3.74	0.6	0	3	0	0		3	4.5
6-y31	8	6	3.52	0.6	0	3	0	0		3	4.3
6-y32	2	6	3.32	0.6	0	3	0	0		3	4.1
6-y44	8	6	3.96	0.6	25	4	13	12	52	3	0.1
6-y73	7	6	3.34	0.6	6	5	3	3	50	3	2
6-y41	5	6	2.84	0.6	58	1	49	9	84	4	0.5
6-y11	7	6	3.84	0.6	0	3	0	0		4	4.3
6-y13	10	6	4.14	0.6	0	3	0	0		4	4.1
6-y14	5	6	4.04	0.6	0	3	0	0		4	0.7
6-y19	6	6	4.48	0.6	0	3	0	0		4	3.9
6-y46	4	6	3.72	0.6	0	3	0	0		4	3.2
6-y69	6	6	4	0.6	0	3	0	0		4	4.3
6-y76	7	6	2.94	0.6	0	3	0	0		4	3.6
6-y92		6	4.26	0.6	0	3	0	0		4	3.9
6-y93	2	6	4.5	0.6	0	3	0	0		4	1.6
6-y35	1	6	3.82	0.6	25	4	13	12	52	4	0.2
6-y24	4	6	3.74	0.6	1	5	1	0	100	4	4.1
6-y27	1	6	4.2	0.6	58	1	43	15	74		0.1
6-y78	8	6	3.72	0.6	75	1	72	3	96		0.9
6-r22	1	6	3.48	0.6	27	2	11	16	41		4.3
6-y90		6	0	0.6	33	2	8	25	24
6-y53	4	6	4	0.6	34	2	11	23	32		0.1
6-y10	9	6	4.42	0.6	66	2	26	40	39		0.1
6-r27	6	6	3.68	0.6	0	3	0	0			2
6-y12	2	6	4.54	0.6	0	3	0	0			2.5
6-y23	4	6	4.1	0.6	0	3	0	0			5
6-y29	7	6	3.76	0.6	0	3	0	0			4.1
6-y50	3	6	3.86	0.6	0	3	0	0			4.5
6-y55	9	6	4.16	0.6	0	3	0	0			3.9
6-y67	7	6	3.82	0.6	0	3	0	0			0.2
6-y71	6	6	4.2	0.6	0	3	0	0			4.1
6-y77	7	6	4.14	0.6	0	3	0	0			4.1
6-x	6	6	2.74	0.6	0	3	0	0			0.7
6-xb83	7	6	3.56	0.6	0	3	0	0			3.9
6-y49	4	6	3.88	0.6	1	5	0	1	0		4.3
6-y60		6	0	0.6	1	5	0	1	0
6-y68		6	0	0.6	1	5	1	0	100
6-y72	4	6	4.04	0.6	1	5	0	1	0		2.7
6-y80	5	6	3.98	0.6	1	5	1	0	100		0.7
6-y91	7	6	3.76	0.6	1	5	1	0	100		2.7
6-y74		6	0	0.6	2	5	0	2	0
6-y97		6	0	0.6	4	5	4	0	100
6-r24		6	0	0.6	10	5	9	1	90
6-y86	6	6	3.46	0.6	11	5	11	0	100		0.9
6-y28	5	6	4.98	0.6	14	5	8	6	57		2.7
8-b16	8	8	3.4	0.49	21	1	16	5	76	0	1.6
8-g96	8	8	3.96	0.49	23	1	19	4	83	0	1.6
8-b1		8	0	0.49	25	1	21	4	84	0
8-b2	5	8	4.08	0.49	30	1	22	8	73	0	0.7
8-b56	1	8	4.32	0.49	19	2	2	17	11	0	1.8
8-r79	4	8	4	0.49	25	2	7	18	28	0	2.7
8-b38	4	8	3.68	0.49	26	2	5	21	19	0	1.4
8-r59	6	8	3.56	0.49	28	2	8	20	29	0	1.1
8-g85	7	8	3.86	0.49	51	2	15	36	29	0	2.9
8-b53	4	8	3.92	0.49	64	2	12	52	19	0	1.1
8-g67	4	8	4.24	0.49	0	3	0	0		0	2
8-r64	6	8	4.2	0.49	0	3	0	0		0	3.2
8-r8	2	8	4.44	0.49	0	3	0	0		0	3.9
8-r82	3	8	3.84	0.49	0	3	0	0		0	3.9
8-r84	2	8	4.38	0.49	15	4	11	4	73	0	0.9
8-b3	5	8	4.1	0.49	17	4	11	6	65	0	0.7
8-b15	4	8	3.78	0.49	21	4	14	7	67	0	0.5
8-b20	4	8	3.4	0.49	21	4	10	11	48	0	1.1
8-g22	6	8	3.72	0.49	21	4	13	8	62	0	0.7
8-g57	8	8	4	0.49	24	4	16	8	67	0	1.1
8-b28	6	8	4.28	0.49	25	4	17	8	68	0	3.6
8-g65	8	8	3.3	0.49	27	4	8	19	30	0	0.1
8-b14	6	8	4.46	0.49	29	4	16	13	55	0	1.4
8-b4	8	8	4.2	0.49	32	4	11	21	34	0	1.1
8-r85	8	8	4.12	0.49	32	4	19	13	59	0	1.1
8-r21	5	8	3.46	0.49	33	4	16	17	48	0	1.4
8-b9	2	8	4.38	0.49	36	4	18	18	50	0	1.1
8-g55	4	8	4.3	0.49	37	4	14	23	38	0	1.4
8-b12	4	8	4.28	0.49	42	4	21	21	50	0	1.1
8-b34	9	8	3.9	0.49	43	4	17	26	40	0	0.7
8-r73	6	8	4.56	0.49	14	5	2	12	14	0	5
8-r10	4	8	4.06	0.49	40	1	37	3	93	1	0.9
8-b24	3	8	4.04	0.49	26	2	4	22	15	1	0.2
8-g76		8	0	0.49	28	2	8	20	29	1
8-r26	3	8	3.66	0.49	0	3	0	0		1	2
8-g98	6	8	4.28	0.49	23	4	8	15	35	1	1.1
8-g78	8	8	4.14	0.49	28	4	14	14	50	1	0.7
8-r7	6	8	4.38	0.49	28	4	12	16	43	1	3.4
8-b10	4	8	4.08	0.49	31	4	14	17	45	1	0.5
8-r93	4	8	4.2	0.49	32	4	13	19	41	1	0.9
8-b68	6	8	4.24	0.49	35	4	18	17	51	1	0.7
8-r80	3	8	3.66	0.49	37	4	16	21	43	1	1.1
8-r75	3	8	4.14	0.49	1	5	0	1	0	1	4.3
8-g80	7	8	4.46	0.49	34	2	5	29	15	2	1.8
8-g39	8	8	4.06	0.49	0	3	0	0		2	4.5
8-g86	3	8	3.9	0.49	0	3	0	0		2	4.1
8-g40	9	8	3.24	0.49	20	4	9	11	45	2	1.1
8-g90	4	8	3.86	0.49	22	1	16	6	73	3	1.1
8-g32	7	8	4.02	0.49	24	1	19	5	79	3	1.4
8-g18	1	8	4.2	0.49	42	2	13	29	31	3	2.3
8-r74	6	8	3.72	0.49	53	2	17	36	32	3	0.5
8-b74	5	8	5.7	0.49	57	2	19	38	33	3	5.7
8-b40	4	8	3.96	0.49	0	3	0	0		3	2.7
8-r17	5	8	4.4	0.49	0	3	0	0		3	3.6
8-g52	8	8	3.96	0.49	23	4	11	12	48	3	1.6
8-g47	10	8	3.9	0.49	24	4	11	13	46	3	2
8-r34		8	0	0.49	24	4	11	13	46	3
8-r51	4	8	3.92	0.49	30	4	15	15	50	3	2
8-g26	5	8	4.24	0.49	31	4	20	11	65	3	0.7
8-g73		8	0	0.49	33	4	17	16	52	3
8-r91	4	8	4.22	0.49	35	4	17	18	49	3	0.7
8-g15	8	8	4.28	0.49	45	4	16	29	36	3	0.9
8-g36	3	8	4.42	0.49	14	5	0	14	0	3	0.7
8-g29	10	8	3.5	0.49	16	1	12	4	75	4	0.7
8-g17	6	8	3.66	0.49	24	1	17	7	71	4	0.5
8-r72	6	8	3.4	0.49	27	1	22	5	81	4	1.1
8-b71	6	8	4.44	0.49	32	1	24	8	75	4	3.4
8-g61	6	8	3.9	0.49	54	2	5	49	9	4	1.1
8-g66		8	0	0.49	0	3	0	0		4
8-b32	8	8	4	0.49	21	4	12	9	57	4	0.2
8-r49	4	8	4.64	0.49	23	4	15	8	65	4	1.6
8-g58	10	8	3.7	0.49	24	4	13	11	54	4	0.2
8-g37	3	8	4.74	0.49	28	4	14	14	50	4	2
8-g3	0	8	4.74	0.49	31	4	16	15	52	4	2.3
8-r62	8	8	4.66	0.49	37	4	13	24	35	4	1.1
8-g23	8	8	3.5	0.49	14	5	11	3	79	4	0.1
8-r11	1	8	4.32	0.49	14	5	0	14	0	4	5
8-b23	1	8	3.34	0.49	15	1	14	1	93		2.3
8-b29	5	8	3.9	0.49	15	1	14	1	93		1.1
8-r38	4	8	3.52	0.49	15	1	12	3	80		0.9
8-g5	6	8	4.24	0.49	17	1	14	3	82		0.2
8-b22	5	8	4.3	0.49	18	1	18	0	100		2.7
8-r6	3	8	3.44	0.49	18	1	14	4	78		0.7
8-g74	2	8	4.58	0.49	19	1	15	4	79		0.9
8-b65	6	8	4.26	0.49	21	1	17	4	81		1.1
8-r2	4	8	4.16	0.49	33	1	24	9	73		0.7
8-g82		8	0	0.49	36	1	26	10	72
8-b54		8	0	0.49	32	2	9	23	28
8-g45		8	0	0.49	43	2	3	40	7
8-g49	6	8	4.02	0.49	47	2	16	31	34		1.6
8-b25	8	8	4.1	0.49	0	3	0	0			0.7
8-b41	5	8	4.2	0.49	0	3	0	0			2.5
8-b55	7	8	4.16	0.49	0	3	0	0			3.6
8-b61	13	8	3.84	0.49	0	3	0	0			0.7
8-b72	6	8	4.5	0.49	0	3	0	0			0.7
8-g2	6	8	3.46	0.49	0	3	0	0			4.3
8-g33	13	8	3.58	0.49	0	3	0	0			3.9
8-g48	-2	8	3.8	0.49	0	3	0	0			1.4
8-g51	7	8	3.6	0.49	0	3	0	0			2.7
8-g70	5	8	3.72	0.49	0	3	0	0			4.1
8-r14	14	8	2.44	0.49	0	3	0	0			0.2
8-r23	2	8	4.48	0.49	0	3	0	0			0.7
8-r3	10	8	3.86	0.49	0	3	0	0			4.3
8-r46	1	8	2.4	0.49	0	3	0	0			1.1
8-r54	15	8	3.66	0.49	0	3	0	0			0.5
8-r56	6	8	4.6	0.49	0	3	0	0			4.1
8-r57	3	8	4.54	0.49	0	3	0	0			3.9
8-r60	5	8	4.3	0.49	0	3	0	0			3.6
8-r61	11	8	3.88	0.49	0	3	0	0			0.9
8-r65	10	8	3.48	0.49	0	3	0	0			1.4
8-r66	8	8	3.9	0.49	0	3	0	0			2.9
8-r69	5	8	3.96	0.49	0	3	0	0			1.4
8-r90	7	8	3.94	0.49	0	3	0	0			1.1
8-g12	12	8	3.84	0.49	0	3	0	0			0.5
8-oran	7	8	3.58	0.49	0	3	0	0			2.5
8-r1	5	8	4.46	0.49	0	3	0	0			0.7
8-g41	8	8	3.12	0.49	15	4	8	7	53		1.1
8-r22	7	8	3.34	0.49	15	4	9	6	60		0.7
8-b5	5	8	4.78	0.49	16	4	7	9	44		2.7
8-g20	10	8	3.92	0.49	16	4	8	8	50		0.5
8-r15	5	8	4.34	0.49	16	4	6	10	38		2.3
8-b66	17	8	4.06	0.49	17	4	6	11	35		1.6
8-g25	6	8	4.72	0.49	17	4	9	8	53		0.9
8-g87	4	8	3.72	0.49	17	4	8	9	47		1.4
8-b11	7	8	3.96	0.49	18	4	13	5	72		0.7
8-g30	10	8	3.78	0.49	18	4	5	13	28		3.6
8-g6	-1	8	4	0.49	18	4	10	8	56		0.9
8-g79	5	8	3.98	0.49	18	4	13	5	72		0.2
8-r18	5	8	3.98	0.49	18	4	10	8	56		2.7
8-b42	1	8	3.36	0.49	19	4	10	9	53		2
8-b62	4	8	3.84	0.49	19	4	10	9	53		0.5
8-g27	10	8	4.18	0.49	19	4	11	8	58		1.1
8-g59	5	8	4.32	0.49	19	4	10	9	53		2.5
8-r99	4	8	3.56	0.49	19	4	11	8	58		1.1
8-b26		8	0	0.49	20	4	8	12	40
8-r35	-2	8	3.7	0.49	20	4	13	7	65		1.6
8-g24	8	8	4.6	0.49	21	4	7	14	33		2.7
8-b57	9	8	4.12	0.49	22	4	13	9	59		1.6
8-b73	9	8	3.78	0.49	22	4	8	14	36		1.1
8-r53	3	8	3.9	0.49	22	4	14	8	64		0.5
8-b37		8	0	0.49	23	4	12	11	52
8-b6	6	8	4.54	0.49	23	4	14	9	61		0.5
8-b58	10	8	4.56	0.49	24	4	15	9	63		1.1
8-b27	6	8	4.38	0.49	25	4	15	10	60		2.9
8-g84	7	8	4.28	0.49	25	4	16	9	64		1.6
8-g8	6	8	4.94	0.49	26	4	10	16	38		2.7
8-r27	8	8	4.1	0.49	26	4	16	10	62		0.7
8-g10	1	8	4	0.49	27	4	15	12	56		1.4
8-r92	3	8	4.28	0.49	27	4	8	19	30		2.9
8-g75	8	8	4.3	0.49	28	4	16	12	57		4.1
8-r20	2	8	4.26	0.49	28	4	13	15	46		0.5
8-b30	8	8	4.42	0.49	31	4	12	19	39		0.7
8-b33	6	8	4.34	0.49	31	4	19	12	61		1.4
8-b18	8	8	4.2	0.49	32	4	18	14	56		1.8
8-g19	5	8	3.94	0.49	33	4	12	21	36		0.1
8-r48	8	8	4.42	0.49	35	4	15	20	43		1.4
8-b63	8	8	4.78	0.49	38	4	23	15	61		0.5
8-b69	5	8	4.22	0.49	38	4	14	24	37		0.5
8-b19	6	8	4.32	0.49	41	4	24	17	59		4.1
8-b60	2	8	5.22	0.49	44	4	15	29	34		0.9
8-b59	5	8	4.94	0.49	47	4	21	26	45		2
8-b7	6	8	4.4	0.49	48	4	17	31	35		0.7
8-g60	9	8	5	0.49	52	4	32	20	62		1.6
8-g14	3	8	4.5	0.49	56	4	28	28	50		0.7
8-g12	5	8	4.02	0.49	0	5	0	0			3.6
8-b35	3	8	4.3	0.49	1	5	0	1	0		3.4
8-b44	7	8	3.86	0.49	1	5	1	0	100		2.3
8-g1	13	8	4.54	0.49	1	5	1	0	100		2.7
8-g16	7	8	4.12	0.49	1	5	1	0	100		4.5
8-g42	17	8	4.6	0.49	1	5	1	0	100		0.7
8-g46	5	8	3.54	0.49	1	5	0	1	0		3.6
8-g50	4	8	4.2	0.49	1	5	1	0	100		2.9
8-g54	4	8	4.3	0.49	1	5	0	1	0		1.4
8-g72	5	8	3.98	0.49	1	5	0	1	0		4.5
8-r19	7	8	4.4	0.49	1	5	1	0	100		4.1
8-r29	6	8	4.32	0.49	1	5	0	1	0		4.3
8-r30	11	8	3.18	0.49	1	5	0	1	0		0.2
8-r33	13	8	3.84	0.49	1	5	1	0	100		0.2
8-r5	7	8	4.7	0.49	1	5	1	0	100		0.9
8-r50	6	8	4.28	0.49	1	5	1	0	100		2.9
8-r55	7	8	3.54	0.49	1	5	1	0	100		1.4
8-r58	4	8	4.42	0.49	1	5	1	0	100		4.3
8-r71	8	8	4.3	0.49	1	5	1	0	100		3.2
8-r89	5	8	3.58	0.49	1	5	0	1	0		1.8
8-b36	3	8	3.7	0.49	2	5	0	2	0		0.5
8-b43	4	8	4.32	0.49	2	5	0	2	0		4.5
8-r28	5	8	4.44	0.49	2	5	0	2	0		0.9
8-r31	6	8	3.84	0.49	2	5	0	2	0		1.4
8-r40	11	8	3.64	0.49	2	5	1	1	50		3.9
8-r52	6	8	3.94	0.49	2	5	1	1	50		2.9
8-r68	6	8	3.74	0.49	2	5	2	0	100		4.5
8-b64		8	0	0.49	3	5	3	0	100
8-g28	-1	8	3.7	0.49	3	5	1	2	33		0.9
8-r12	3	8	4.36	0.49	3	5	2	1	67		0.7
8-r81	6	8	4.3	0.49	3	5	2	1	67		2.7
8-r9	5	8	3.74	0.49	3	5	1	2	33		0.9
8-r32		8	0	0.49	4	5	4	0	100
8-r47	6	8	3.72	0.49	4	5	1	3	25		1.4
8-g31		8	0	0.49	5	5	3	2	60
8-r41	6	8	3.84	0.49	5	5	3	2	60		0.7
8-b70	3	8	3.92	0.49	6	5	5	1	83		0.2
8-g91	8	8	3.22	0.49	6	5	4	2	67		4.3
8-g93	3	8	3.64	0.49	6	5	5	1	83		2.5
8-r43	4	8	3.68	0.49	6	5	3	3	50		0.7
8-g89		8	0	0.49	7	5	6	1	86
8-r67	4	8	3.96	0.49	7	5	2	5	29		4.3
8-g13	3	8	3.98	0.49	8	5	6	2	75		0.7
8-g21	3	8	4.36	0.49	8	5	5	3	63		1.1
8-g88	5	8	3.12	0.49	8	5	7	1	88		0.7
8-r13		8	0	0.49	8	5	3	5	38
8-r36	11	8	3.56	0.49	8	5	1	7	13		0.5
8-g53	5	8	3.82	0.49	9	5	5	4	56		0.5
8-g71	9	8	3.62	0.49	9	5	3	6	33		4.5
8-g9	5	8	3.86	0.49	9	5	5	4	56		1.1
8-r25	3	8	4.24	0.49	9	5	1	8	11		2.5
8-r39	5	8	4.34	0.49	9	5	6	3	67		1.1
8-g68		8	0	0.49	10	5	6	4	60
8-r86	2	8	3.68	0.49	10	5	2	8	20		2.3
8-r87	5	8	3.96	0.49	10	5	0	10	0		4.5
8-r98		8	0	0.49	10	5	3	7	30
8-g43	5	8	3.84	0.49	11	5	9	2	82		1.6
8-g81		8	3.96	0.49	11	5	8	3	73		1.4
8-r?6		8	0	0.49	11	5	6	5	55
8-r4	4	8	3.78	0.49	11	5	5	6	45		0.7
8-r44	5	8	3.48	0.49	11	5	6	5	55		2.5
8-r78	5	8	3.4	0.49	11	5	7	4	64		0.5
8-g35	3	8	3.8	0.49	12	5	10	2	83		0.2
8-g38	15	8	2.46	0.49	12	5	8	4	67		0.5
8-g62	3	8	4.02	0.49	12	5	6	6	50		0.9
8-g94	7	8	3.24	0.49	12	5	9	3	75		1.1
8-r77	11	8	4.26	0.49	12	5	8	4	67		0.2
8-r88	4	8	3.52	0.49	12	5	6	6	50		0.2
8-r24	12	8	4	0.49	13	5	3	10	23		3.4
8-b21	7	8	3.96	0.49	14	5	8	6	57		0.7
8-g77		8	0	0.49	14	5	11	3	79
8-r42	5	8	3.96	0.49	14	5	3	11	21		1.1
9-y21	5	9	4.6	0.38	22	4	8	14	36		1.6
9-y92	8	9	1.84	0.38	26	4	5	21	19		0.7
9-y80	0	9	3.92	0.38	99	4	42	57	42		1.1
9-y97	8	9	3.56	0.38	13	5	0	13	0		0.5
9-y46	3	9	4.02	0.38	0	3	0	0			1.4
9-y44		9	3.06	0.38	26	4	12	14	46		0.1
9-y35	11	9	3.94	0.38	156	2	23	133	15		0.2
9-y12	6	9	4.56	0.38	18	4	10	8	56		1.4
9-y49	3	9	3.94	0.38	3	5	3	0	100		0.1
9-y52	14	9	3.82	0.38	6	5	1	5	17		0.7
9-y19	6	9	3.56	0.38	54	2	10	44	19		0.2
9-y38	9	9	3.66	0.38	0	3	0	0			0.9
9-y98	10	9	4.36	0.38	58	4	26	32	45		0.9
9-y37	10	9	4.02	0.38	1	5	0	1	0		2.3
9-y82	6	9	3.18	0.38	21	1	13	8	62		2.7
9-r19	7	9	3.78	0.38	46	1	27	19	59		2.5
9-y69	4	9	4.1	0.38	57	1	35	22	61		0.2
9-y9	9	9	3.82	0.38	61	1	48	13	79		1.1
9-y31	7	9	3.6	0.38	68	1	36	32	53		0.1
9-y72	11	9	2.84	0.38	70	1	42	28	60		0.5
9-y2	5	9	4.22	0.38	76	1	65	11	86		2.9
9-y7	6	9	4.1	0.38	77	1	38	39	49		1.1
9-r17	7	9	4.38	0.38	80	1	48	32	60		1.1
9-y71	20	9	3.74	0.38	80	1	61	19	76
9-y81	6	9	4.28	0.38	85	1	45	40	53		0.7
9-y55	3	9	3.96	0.38	19	2	2	17	11		0.1
9-y32	11	9	3.9	0.38	20	2	2	18	10		2.3
9-y18	3	9	3.76	0.38	30	2	4	26	13		3.6
9-y93	8	9	3.64	0.38	31	2	2	29	6		3.6
9-y85		9	0	0.38	33	2	5	28	15
9-y62		9	0	0.38	40	2	6	34	15
9-y60	6	9	3.86	0.38	53	2	9	44	17		0.1
9-y25		9	0	0.38	56	2	8	48	14
9-y1	8	9	3.64	0.38	57	2	13	44	23		0.2
9-y11	14	9	3.94	0.38	57	2	10	47	18		3.4
9-r11	5	9	4.4	0.38	61	2	10	51	16		0.9
9-y41	7	9	3.74	0.38	61	2	7	54	11		4.3
9-y73	2	9	4.62	0.38	61	2	10	51	16		0.5
9-y87	4	9	3.92	0.38	91	2	19	72	21		0.5
9-r10	7	9	4.08	0.38	0	3	0	0			0.7
9-r16	7	9	4.26	0.38	0	3	0	0			4.1
9-y26	4	9	3.74	0.38	0	3	0	0			1.4
9-y3	8	9	3.6	0.38	0	3	0	0			0.1
9-y45	12	9	3.7	0.38	0	3	0	0			1.8
9-y48	6	9	3.62	0.38	0	3	0	0			2.7
9-y54	4	9	3.96	0.38	0	3	0	0			1.4
9-y67	7	9	4.14	0.38	0	3	0	0			1.4
9-y90	1	9	4.62	0.38	0	3	0	0			3.4
9-y94	10	9	3.84	0.38	0	3	0	0			3.4
9-r21	6	9	4.9	0.38	0	3	0	0			3.6
9-r40	4	9	4	0.38	0	3	0	0			2
9-r1		9	0	0.38	16	4	9	7	56
9-y70	5	9	4.04	0.38	16	4	9	7	56		1.4
9-r6	4	9	4.08	0.38	17	4	3	14	18		2.5
9-y76	2	9	4.2	0.38	17	4	8	9	47		0.1
9-y4	8	9	3.4	0.38	18	4	5	13	28		0.1
9-y65	0	9	2.92	0.38	21	4	4	17	19		0.5
9-y22		9	0	0.38	24	4	8	16	33
9-y50	11	9	3.56	0.38	30	4	12	18	40		2.7
9-y20	4	9	4.18	0.38	33	4	14	19	42		0.7
9-y91	11	9	3.36	0.38	33	4	10	23	30		1.6
9-y96	3	9	3.44	0.38	33	4	14	19	42		0.5
9-y63	7	9	4.5	0.38	36	4	19	17	53		0.9
9-y40		9	0	0.38	47	4	18	29	38
9-y5	4	9	3.64	0.38	49	4	21	28	43		0.2
9-y28	7	9	3.78	0.38	52	4	21	31	40		0.2
9-y83	8	9	4.16	0.38	56	4	25	31	45		0.9
9-y36	8	9	4.06	0.38	57	4	19	38	33		0.9
9-y84	11	9	4.1	0.38	60	4	16	44	27		1.1
9-r4	7	9	3.26	0.38	69	4	22	47	32		1.1
9-y86	7	9	3.38	0.38	69	4	25	44	36		0.7
9-y17	5	9	3.88	0.38	96	4	42	54	44		1.8
9-y23	6	9	4.36	0.38	155	4	56	99	36		1.1
9-r8	2	9	3.9	0.38	1	5	1	0	100		1.1
9-r9	14	9	3.94	0.38	1	5	1	0	100		3.4
9-y14	7	9	3.36	0.38	1	5	0	1	0		0.2
9-y16	3	9	3.9	0.38	1	5	0	1	0		2
9-y33		9	0	0.38	1	5	0	1	0
9-y43	13	9	3.7	0.38	1	5	0	1	0		0.9
9-y47	8	9	4.38	0.38	1	5	1	0	100		1.4
9-y53	5	9	3.84	0.38	1	5	0	1	0		2.7
9-y57		9	0	0.38	1	5	0	1	0
9-y89		9	3.46	0.38	1	5	0	1	0		2.7
9-y13		9	0	0.38	2	5	0	2	0
9-y51		9	0	0.38	2	5	1	1	50
9-y6	2	9	4	0.38	2	5	0	2	0		2.7
9-y66	6	9	3.74	0.38	2	5	1	1	50		3.4
9-y77		9	0	0.38	2	5	1	1	50
9-y78	7	9	2.92	0.38	2	5	1	1	50		2.5
9-y39	9	9	4.46	0.38	3	5	0	3	0		2
9-y79	7	9	4.48	0.38	3	5	1	2	33		1.4
9-r12	9	9	4.22	0.38	4	5	1	3	25		3.2
9-r7	8	9	3.64	0.38	4	5	0	4	0		0.2
9-y15		9	0	0.38	4	5	0	4	0
9-y59	6	9	3.92	0.38	6	5	0	6	0		4.3
9-r18	8	9	4.02	0.38	9	5	4	5	44		0.5
9-y34		9	4.38	0.38	9	5	4	5	44		1.4
9-r14		9	0	0.38	12	5	9	3	75
9-y61	1	9	3.16	0.38	12	5	2	10	17		1.6
9-y10	2	9	3.9	0.38	13	5	3	10	23		1.1
9-y30	9	9	4.04	0.38	14	5	9	5	64		1.8

## Sheet: explanation of variable names
BeeID	Unique identification for each bee.
pcFAT	percent lipid content
hive	colony identity
leg mm	leg length in mm
expect	expected proportion of nectar scans based on colony totals
trips	number of recorded foraging scans
N	number of recorded scans at nectar feeder
P	number of recorded scans at pollen feeder
pcNectar	percent of scans at nectar
PER	PER score (0-4)
SPEC	Specialization category (1=nectar, 2=pollen, 3=no forage, 4=generalist, 5 = fewer than 15 trips)
mmOVARY	ovary width in mm
